# Supplementary material for: Safety of Vitamin D Food Fortification and Supplementation: Evidence from Randomized Controlled Trials and Observational Studies
Source: Foods. 2021 Dec 9;10(12):3065. doi: 10.3390/foods10123065 (PMC8701201; doi:10.3390/foods10123065)
Supplement: Supplementary file 1 [file foods-10-03065-s001.zip]

Archive with 1 entries (1 files):
- foods-1458487-supplementary.pdf
